# Supplementary material for: Spatial integration of dendrites in fast-spiking basket cells
Source: Front Neurosci. 2023 Apr 4;17:1132980. doi: 10.3389/fnins.2023.1132980 (PMC10110864; doi:10.3389/fnins.2023.1132980)
Supplement: Supplementary file 1 [file Data_Sheet_1.zip]

Archive with 6 entries (5 files):
- frontiers_SupplementaryMaterial/
- frontiers_SupplementaryMaterial/9.pdf
- __MACOSX/frontiers_SupplementaryMaterial/._9.pdf
- frontiers_SupplementaryMaterial/.DS_Store
- __MACOSX/frontiers_SupplementaryMaterial/._.DS_Store
- frontiers_SupplementaryMaterial/frontiers_SupplementaryMaterial.tex
