# Supplementary material for: Spatial integration of dendrites in fast-spiking basket cells
Source: Front Neurosci. 2023 Apr 4;17:1132980. doi: 10.3389/fnins.2023.1132980 (PMC10110864; doi:10.3389/fnins.2023.1132980)
Supplement: Supplementary file 1 [file Data_Sheet_1.zip › frontiers_SupplementaryMaterial/frontiers_SupplementaryMaterial.tex]

%%%%%%%%%%%%%%%%%%%%%%%%%%%%%%%%%%%%%%%%%%%%%%%%%%%%%%%%%%%%%%%%%%%%%%%%%%%%%%%%%%%%%%%%%%%%%%%%%%%%%%%%%%%%%%%%%%%%%%%%%%%%%%%%%%%%%%%%%%%%%%%%%%%%%%%%%%%
% This is just an example/guide for you to refer to when producing your supplementary material for your Frontiers article.                                 %
%%%%%%%%%%%%%%%%%%%%%%%%%%%%%%%%%%%%%%%%%%%%%%%%%%%%%%%%%%%%%%%%%%%%%%%%%%%%%%%%%%%%%%%%%%%%%%%%%%%%%%%%%%%%%%%%%%%%%%%%%%%%%%%%%%%%%%%%%%%%%%%%%%%%%%%%%%%

%%% Version 2.5 Generated 2022/06/14 %%%
%%% You will need to have the following packages installed: datetime, fmtcount, etoolbox, fcprefix, which are normally inlcuded in WinEdt. %%%
%%% In http://www.ctan.org/ you can find the packages and how to install them, if necessary. %%%
%%%  NB logo1.jpg is required in the path in order to correctly compile front page header %%%

\documentclass[utf8]{frontiers_suppmat} % for all articles
\usepackage{url,hyperref,lineno,microtype}
\usepackage[onehalfspacing]{setspace}


% Leave a blank line between paragraphs instead of using \\

\begin{document}
\onecolumn
\firstpage{1}

\title[Supplementary Material]{{\helveticaitalic{Supplementary Material}}}


\maketitle

\section{Equations of all biophysical mechanisms}

\emph{\textbf{Fast sodium channel}} (Durstewitz \& Gabriel, 2007)
{\setlength\abovedisplayskip{0cm}
	\setlength\belowdisplayskip{0cm}
	\begin{small}
		\begin{flalign}
			&I_{N a}=g_{N a} \cdot\left(V-E_{N a}\right), E_{N a}=55 &\\[3mm]
			&g_{N a}=\bar{g}_{N a f} \cdot m^{3} \cdot h \cdot s \\[3mm]
			&\dfrac{d m}{d t}=\dfrac{m_{\mathrm{inf}}-m}{t_{m}}, \alpha_{m}(v)=\dfrac{-0.2816 \cdot(v+28)}{-1+e^{\dfrac{-(v+28)}{9.3}}}, \beta_{m}(v)=\dfrac{0.2464 \cdot(v+1)}{-1+e^{\dfrac{v+1}{6}}} \\
			&m_{\mathrm{inf}}=\dfrac{\alpha_{m}(v)}{\alpha_{m}(v)+\beta_{m}(v)}, t_{m}=\dfrac{1}{\alpha_{m}(v)+\beta_{m}(v)} \\[3mm]
			&\dfrac{d h}{d t}=\dfrac{h_{\mathrm{iff}}-h}{t_{h}}, \alpha_{h}(v)=\dfrac{0.098}{e^{\dfrac{v+83.2}{20}}}, \beta_{h}(v)=\dfrac{1.4}{1+e^{\dfrac{-v}{10}}} \\
			&h_{\mathrm{inf}}=\dfrac{\alpha_{h}(v)}{\alpha_{h}(v)+\beta_{h}(v)}, \quad t_{h}=\dfrac{1}{\alpha_{h}(v)+\beta_{h}(v)}\\
			&\dfrac{d s}{d t}=\dfrac{s_{\text {inf }}-s}{t_s}, \alpha_s(v)=e^{\dfrac{10^{-3} \cdot 12\left(v-v_{half }\right) \cdot 9.648 \cdot 10^{4}}{8 \cdot 315(273 \cdot 16+C)}}\\
			&v_{\text {half }}=-60, \beta_s(v)=e^{\dfrac{10^{-3} \cdot 12 \cdot 0 \cdot 2\left(v-v_{half }\right) \cdot 9.648 \cdot 10^{4}}{8.315(273 \cdot 16+C)}},\text{C is the temperature}\\
			&s_{\text {inf }}=c+a r 2 \cdot(1-c), c=\dfrac{1}{1+e^{\dfrac{v-(-58)}{2}}}, \quad t_s=\dfrac{\beta_s(v)}{0.0003\left(1+\alpha_s(v)\right)}
		\end{flalign}
	\end{small}
	\emph{\textbf{Delayed rectifier potassium channel}} (Durstewitz \& Gabriel, 2007)
	{\setlength\abovedisplayskip{0cm}
		\setlength\belowdisplayskip{0cm}
		\begin{small}
			\begin{flalign}
				&I_{Kdr}=g_{Kdr} \cdot\left(V-E_K\right), E_K=25 \cdot \log \dfrac{3.82}{140}&  \\[3mm]
				&g_{K dr}=\bar{g}_{K dr} \cdot n^4 \\[3mm]
				&\dfrac{d n}{d t}=\dfrac{n_{\text {inf }}-n}{t_n}, n_{\text {inf }}=\dfrac{\alpha_n(v)}{\alpha_n(v)+\beta_n(v)}, \quad t_n=\dfrac{1}{\alpha_n(v)+\beta_n(v)} \\[3mm]
				&\alpha_n(v)=\dfrac{-0.018 \cdot(v-13)}{-1+e^{\dfrac{-(v-13)}{25}}}, \beta_n(v)=\dfrac{0.0054 \cdot(v-23)}{-1+e^{\dfrac{v-23}{12}}}
			\end{flalign}
	\end{small}}
	\emph{\textbf{Fast calcium dependent potassium channel}} (Shao et al, 1999)
	{\setlength\abovedisplayskip{0cm}
		\setlength\belowdisplayskip{0cm}
		\begin{small}
			\begin{flalign}
				&I_{K c t}=g_{K c t} \cdot O \cdot\left(v-E_K\right)&\\
			\end{flalign}
	\end{small}}
	The channel has three states: active (O), non active (C) and inactivated (I). The transition from C to O is calcium dependent. The transition from O to I is voltage dependent and is responsible for the presence of the fast afterhyperpolarization potential. The transition from I to C is voltage dependent and slow as well.
	\begin{small}
		\begin{flalign}
			&C \leftrightarrow O\left(k_3, k_4\right), O \leftrightarrow I\left(k_1, 0\right), I \leftrightarrow C\left(k_2, 0\right), C+O+I=1&\\
			&k_1=\dfrac{1}{0.01+e^{-(v+10)}}, k_2=\dfrac{1}{0.1+e^{\dfrac{v+120}{10}}}\\
			&k_3=\dfrac{1}{0.001+\dfrac{1}{\dfrac{1}{0.999}+e^{\dfrac{v+20}{7}}}} \cdot 1 e^8 \cdot\left(\left[\mathrm{Ca}^{2+}\right]_i\right)^3, k_4=\dfrac{1}{0.2+e^{\dfrac{v+44}{5}}}\\
			&\text{where $\left[\mathrm{Ca}^{2+}\right]_i$ is the internal calcium concentration.}
		\end{flalign}
	\end{small}
	\emph{\textbf{Slow calcium dependent potassium channel}} (Poirazi et al, 2003)
	{\setlength\abovedisplayskip{0cm}
		\setlength\belowdisplayskip{0cm}
		\begin{small}
			\begin{flalign}
				&I_{Kca }=g_{Kca } \cdot m^2 \cdot\left(V-E_K\right)& \\
				&\dfrac{d m}{d t}=\dfrac{m_{\text {inf }}-m}{t}, m_{\text {inf }}=\dfrac{a}{a+1}, a=\dfrac{\left[\mathrm{Ca}^{2+}\right]_i}{0.008}, t=\dfrac{0.008}{\left[\mathrm{Ca}^{2+}\right]_i+0.008}\\
				&\text{where $\left[\mathrm{Ca}^{2+}\right]_i$ is the internal calcium concentration and $\dfrac{d m}{d t}$ as for N-type calcium current.}
			\end{flalign}
	\end{small}}
	\emph{\textbf{A-type potassium channel}} (Poirazi et al, 2003)
	{\setlength\abovedisplayskip{0cm}
		\setlength\belowdisplayskip{0cm}
		\begin{small}
			\begin{flalign}
				&I_{Kap }=g_{Kap } \cdot n \cdot l \cdot\left(V-E_{K}\right)& \\[3mm]
				&\dfrac{d n}{d t}=\dfrac{n_{\mathrm{inf}}-n}{t_{n}}, \zeta(v)=-1.5-\dfrac{1}{1+e^{\dfrac{v+40}{5}}}\\
				&\alpha_{n}(v)=e^{\dfrac{10^{-3} \cdot \zeta(v) \cdot(v-11) \cdot 9.648 \cdot 10^{4}}{8 \cdot 315 \cdot(273 \cdot 16+C)}}, \beta_{n}(v)=e^{\dfrac{10^{-3} \cdot \zeta(v) \cdot 0.55 \cdot(v-11) \cdot 9.648 \cdot 10^{4}}{8 \cdot 315 \cdot(273.16+C)}}\\
				&n_{\mathrm{inf}}=\dfrac{1}{1+\alpha_{n}(V)}, t_{n}=\dfrac{\beta_{n}(V)}{5^{\dfrac{C-24}{10 \cdot \operatorname{deg} C}} \cdot 0.05 \cdot\left(1+\alpha_{n}(V)\right)}\\
				&\dfrac{d l}{d t}=\dfrac{l_{\inf }-l}{t_{l}}, \alpha_{l}(v)=e^{\dfrac{10^{-3} \cdot 3 \cdot(v+56) \cdot 9.648 \cdot 10^{4}}{8.315 \cdot(273 \cdot 16+C)}}\\
				&l_{\mathrm{inf}}=\dfrac{1}{1+\alpha_{l}(v)},\left\{\begin{array}{c}
					t_{l}=12, \text { proximal } \\
					t_{l}=0.26 \cdot(v+50), \text { distal }
				\end{array}\right.
			\end{flalign}
	\end{small}}
	\emph{\textbf{Slow inactivating potassium channel}} (Durstewitz \& Seamans, 2002)
	{\setlength\abovedisplayskip{0cm}
		\setlength\belowdisplayskip{0cm}
		\begin{small}
			\begin{flalign}
				&I_{K}=g_{K s} \cdot a \cdot b \cdot\left(V-E_{K}\right)&\\[3mm]
				&\dfrac{d a}{d t}=\dfrac{a_{\mathrm{inf}}-a}{t_{a}}, \dfrac{d b}{d t}=\dfrac{b_{\mathrm{inf}}-b}{t_{b}}\\
				&a_{\mathrm{inf}}=\dfrac{1}{1+e^{\dfrac{-(v+34)}{6.5}}}, t_{a}=10\\
				&b_{\mathrm{inf}}=\dfrac{1}{1+e^{\dfrac{v+65}{6.6}}}, t_{b}=200+\dfrac{3200}{1+e^{\dfrac{-(v-63.6)}{4}}}
			\end{flalign}
	\end{small}}
	\emph{\textbf{Hyperpolarization activated current}} (Poirazi et al, 2003)
	{\setlength\abovedisplayskip{0cm}
		\setlength\belowdisplayskip{0cm}
		\begin{small}
			\begin{flalign}
				&I_{h}=g_{h} \cdot n \cdot\left(V-E_{h}\right), E_{h}=-10&\\
				&\dfrac{d n}{d t}=\dfrac{n_{\mathrm{inf}}-n}{t_{n}}, n_{\mathrm{inf}}=1-\dfrac{1}{1+e^{\dfrac{-90-v}{10}}}\\
				&t_{n}=\left\{\begin{array}{c}
					1, v>-10 \\
					2 \cdot\left(\dfrac{1}{e^{\dfrac{v+145}{-17.5}}+e^{\dfrac{v+16.8}{16.5}}}+10\right), v \leq-10
				\end{array}\right.
			\end{flalign}
	\end{small}}
	\emph{\textbf{T-type calcium channel}} (Poirazi et al, 2003)
	{\setlength\abovedisplayskip{0cm}
		\setlength\belowdisplayskip{0cm}
		\begin{small}
			\begin{flalign}
				&I_{C a t}=g_{C a t} \cdot m^{2} \cdot h \cdot\left(V-E_{C a}\right)&\\
				&\dfrac{d m}{d t}=\dfrac{m_{\inf }-m}{t_{m}} ,\dfrac{d h}{d t}=\dfrac{h_{\inf }-h}{t_{h}}\\
				&m_{\mathrm{inf}}=\dfrac{1}{1+\alpha(v)}, \alpha(v)=e^{\dfrac{10^{-3} \cdot-3 \cdot(v+36) \cdot 9.648 \cdot 10^{4}}{8.315 \cdot(273 \cdot 16+C)}}, t_{m}=1.5\\
				&h_{\mathrm{inf}}=\dfrac{1}{1+\beta(v)} \beta(v)=e^{\dfrac{10^{-3} \cdot 5.2 \cdot(v+68) \cdot 9 \cdot 648 \cdot 10^{4}}{8.315 \cdot(273.16+C)}}, t_{h}=10
			\end{flalign}
	\end{small}}
	\emph{\textbf{N-type calcium channel}} (Poirazi et al, 2003)
	{\setlength\abovedisplayskip{0cm}
		\setlength\belowdisplayskip{0cm}
		\begin{small}
			\begin{flalign}
				&I_{C a n}=g_{C a n} \cdot m^{2} \cdot h \cdot h\left(\left[C a^{2+}\right]_{i}\right) \cdot\left(V-E_{C a}\right), h\left(\left[\mathrm{Ca}^{2+}\right]_{i}\right)=\dfrac{0.025}{0.025+\left[C a^{2+}\right]_{i}}&\\
				&\dfrac{d m}{d t}=\dfrac{m_{\text {inf }}-m}{t_{m}}, \dfrac{d h}{d t}=\dfrac{h_{\text {inf }}-h}{t_{h}}\\
				&m_{\mathrm{inf}}=\dfrac{1}{1+\alpha(v)}, \quad \alpha(v)=e^{\dfrac{10^{-3} \cdot-3.4 \cdot(v+21) \cdot 9.648 \cdot 10^{4}}{8.315 \cdot(273.16+C)}}, t_{m}=1.5\\
				&h_{\text {inf }}=\dfrac{1}{1+\beta(v)} \beta(v)=e^{\dfrac{10^{-3} \cdot 2 \cdot(v+40) \cdot 9.648 \cdot 10^{4}}{8.315 \cdot(273.16+C)}}, t_{h}=75
			\end{flalign}
	\end{small}}
	\emph{\textbf{L-type calcium channel}} (Poirazi et al, 2003)
	{\setlength\abovedisplayskip{0cm}
		\setlength\belowdisplayskip{0cm}
		\begin{small}
			\begin{flalign}
				&I_{C a l}=g_{C a l} \cdot\left(m^{2} \cdot h\left(\left[\mathrm{Ca}^{2+}\right]_{i}\right)+s^{2} \cdot 8\right) \cdot\left(V-E_{C a}\right), \quad h\left(\left[\mathrm{Ca}^{2+}\right]_{i}\right)=\dfrac{0.025}{0.025+\left[\mathrm{Ca}^{2+}\right]_{i}}&\\
				&\dfrac{d m}{d t}=\dfrac{m_{\mathrm{inf}}-m}{t_{m}}, \dfrac{d s}{d t}=\dfrac{s_{\mathrm{inf}}-s}{t_{s}}\\
				&m_{\mathrm{inf}}=\dfrac{1}{1+\alpha(v)}, \quad \alpha(v)=e^{\dfrac{10^{-3}-4.6 \cdot(v+1) \cdot 9.648 \cdot 10^{4}}{8.315 \cdot(273.16+C)}}, t_{m}=1.5\\
				&\dfrac{d s}{d t}=\dfrac{s_{\mathrm{inf}}-s}{t_{s}}, s_{\mathrm{inf}}=\dfrac{\alpha_{2}}{\alpha_{2}+1}, \quad \alpha_{2}=\left(\dfrac{\left[\mathrm{Ca}^{2+}\right]_{i}}{0.01}\right)^{2}, t_{s}=180+\dfrac{1}{\left[C a^{2+}\right]_{i}+0.01}
			\end{flalign}
	\end{small}}
	\emph{\textbf{Calcium buffering}} (Poirazi et al, 2003)
	{\setlength\abovedisplayskip{0cm}
		\setlength\belowdisplayskip{0cm}
		\begin{small}
			\begin{flalign}
				& drive _{channel }=\left\{\begin{array}{c}
					-10000 \cdot \dfrac{I_{C a}}{0.2 \cdot F A R A D A Y}, \quad drive _{channel }>0 \\
					0, drive _{channel } \leq 0
				\end{array}\right.&\\
				&\dfrac{d C a}{d t}=\dfrac{drive _{channel }}{18}+\dfrac{50 \cdot 10^{-6}-C a}{200} \cdot 11
			\end{flalign}
	\end{small}}
	\emph{\textbf{Calcium permeable AMPA receptor}} (Destexhe et al, 1994)
	{\setlength\abovedisplayskip{0cm}
		\setlength\belowdisplayskip{0cm}
		\begin{small}
			\begin{flalign}
				&I_{C p}=2 \cdot g\left(V-E_{r e v}\right), g=R_{o n}+R_{o f f}&\\
				&\dfrac{d R_{o n}}{d t}=\dfrac{ synon  \cdot R_{\mathrm{inf}}-R_{o n}}{t_{o n}}, \dfrac{d R_{o f f}}{d t}=-\beta R_{o f f}\\
				&R_{\text {inf }}=\dfrac{C_{\max } \cdot \alpha}{C_{\max } \cdot \alpha+\beta}, t_{o n}=\dfrac{1}{C_{\max } \cdot \alpha+\beta}\\
				&\text {where} E_{r e v}=0(m V), C_{\max }=1(m M), \alpha=10\left(\mathrm{~ms}^{-1}\right), \beta=0.18\left(\mathrm{~ms}^{-1}\right)
			\end{flalign}
	\end{small}}
	\emph{\textbf{NMDA receptor}} (Destexhe et al, 1994)
	{\setlength\abovedisplayskip{0cm}
		\setlength\belowdisplayskip{0cm}
		\begin{small}
			\begin{flalign}
				&I_{NMDA}=\dfrac{7 \cdot g\left(V-E_{r e c}\right)}{10}, g=\left(R_{o n}+R_{o ff}\right) \cdot 1 \cdot B, B=\dfrac{1}{1+\dfrac{e^{0.072 \cdot(-v)} \cdot M g}{3.57}}&\\
				&\dfrac{d R_{o n}}{d t}=\dfrac{synon  \cdot R_{\mathrm{inf}}-R_{o n}}{t_{o n}}, \dfrac{d R_{o f f}}{d t}=-\beta R_{o f f}\\
				&R_{\text {inf }}=\dfrac{C_{\max } \cdot \alpha}{C_{\max } \cdot \alpha+\beta}, t_{o n}=\dfrac{1}{C_{\max } \cdot \alpha+\beta}\\
				&\text {where} E_{r e v}=0(m V), C_{\max }=1(m M), \alpha=4\left(\mathrm{~ms}^{-1}\right), \beta=0.02\left(\mathrm{~ms}^{-1}\right), M g=1(\mathrm{mM})
			\end{flalign}
	\end{small}}
	


\section{Properties of biophysical models}

\renewcommand\arraystretch{2}

\begin{table}[htbp]	
	\caption{ Passsive properties of compartmental model. Dendrites distance from soma less than 100$\mu$m are defined as proximal dendrites, otherwise as distal dendrites.}
	\begin{center}
		\begin{tabular}{|c|c|c|c|c|}
			\hline
			& soma                 &axon                   &proximal dendrites      &distal dendrites \\ \hline
			Leak conductance($S / \mathrm{cm}^{2}$)        &1.135 $\times 10^{-4}$& 3.55 $\times 10^{-6}$ & 1.315 $\times 10^{-4}$ & 1.34 $\times 10^{-5}$ \\ \hline
			Resting membrane potential($mV$)               & -68                  & -68                   & -68                    & -68  \\  \hline
			Membrane capacitance($\mu f / \mathrm{cm}^{-2}$) & 1.2                  & 1.2                   & 1.2                    & 1.2  \\  \hline
			Axial resistance($Ra$)                         & 172                  & 172                   & 142                    & 142  \\  \hline
		\end{tabular}
	\end{center}
\end{table}

\begin{table}[htbp]
	\centering
	\caption{Ionic channel conductance across each compartments in neuron. }
	\begin{tabular}{|c|c|c|c|c|}
		\hline
		Ion channel($S / \mathrm{cm}^{2}$)   & soma       &axon     &proximal dendrites      &distal dendrites \\ \hline
		$Na$                          &0.396       &1.296    &0.018                   &0.0141    \\ \hline
		$H$                           & 0.00001    &$\times$ &$\times$                &$\times$\\  \hline
		$Kdr$                         & 0.0432     &0.144    &0.0009                  &0.009  \\  \hline
		$Ksolw$                       & 0.000725   &$\times$ &$\times$                &$\times$\\  \hline
		$Kct$                         & 0.0001     &$\times$ &$\times$                &$\times$\\  \hline
		$Kca$                         & 0.02       &$\times$ &$\times$                &$\times$\\  \hline
		$Ka$(proximal)                & 0.0032     &$\times$ &0.00064                 &$\times$\\  \hline
		$Ka$(distal)                  & $\times$   &$\times$ &$\times$                &0.0018  \\  \hline
		$Cal$                         & $\times$   &$\times$ &0.00003                 &0.00003 \\  \hline
		$Can$                         & $\times$   &$\times$ &0.00003                 &0.00003 \\  \hline
		$Cat$                         & $\times$   &$\times$ &0.0002                  &0.0002  \\  \hline
		Calcium buffering dynamics    &$\checkmark$&$\times$ &$\checkmark$            &$\checkmark$   \\  \hline
	\end{tabular}
\end{table}

\begin{table}[htbp]
	\centering
	\caption{Synaptic conductance weight of Calcium-permeable AMPA and NMDA.}
	\label{table:3}
	\begin{tabular}{|c|c|}
		\hline
		synapses                 &  conductance weight \\  \hline
		Calcium-permeable AMPA   &  $7.5 \times 10^{-4}$ \\  \hline
		NMDA                     &  $3.2 \times 10^{-4} \times 5$ \\  \hline
	\end{tabular}
\end{table}

\begin{table}[htbp]
	\centering
	\caption{Number of supralinear and sublinear dendrites in compartmental model. The number of compartments with an average diameter greater than 1.2$\mu$m is recorded as wrong.}
	\label{table:4}
	\begin{tabular}{|c|c|}
		\hline
		nonlinearity             &  number of dendrites\\  \hline
		supralinear   &  151 \\  \hline
		sublinear     &  17 \\  \hline
		wrong   &  49 \\  \hline
	\end{tabular}
\end{table}
\clearpage

\section{Model validation}

\begin{figure}[htbp]
	\begin{center}
		\includegraphics[width=9cm]{9}% This is a *.eps file
	\end{center}
	\caption{ \textbf{(A)} Current injection. A depolarizing current(0.5nA) and a hyperpolarizing current(-0.3nA) injection in soma.  \textbf{(B)} Somatic firing responses after current injection in A. \label{fig:9}}
\end{figure}

%%% If you don't add the figures in the LaTeX files, please upload them when submitting the article.
%%% Frontiers will add the figures at the end of the provisional pdf automatically
%%% The use of LaTeX coding to draw Diagrams/Figures/Structures should be avoided. They should be external callouts including graphics.


%\bibliographystyle{Frontiers-Harvard} %  Many Frontiers journals use the Harvard referencing system (Author-date), to find the style and resources for the journal you are submitting to see \href{https://zendesk.frontiersin.org/hc/en-us/articles/360017860337-Frontiers-Reference-Styles-by-Journal}{Frontiers Reference Styles by Journal}. For Humanities and Social Sciences articles please include page numbers in the in-text citations 
%\bibliographystyle{Frontiers-Vancouver} % Many Frontiers journals use the numbered referencing system, to find the style and resources for the journal you are submitting to see \href{https://zendesk.frontiersin.org/hc/en-us/articles/360017860337-Frontiers-Reference-Styles-by-Journal}{Frontiers Reference Styles by Journal}.

%\bibliography{test}

\end{document}
